# Supplementary material for: Genome-wide identification and expression analysis of the PP2C gene family in Apocynum venetum and Apocynum hendersonii
Source: BMC Plant Biol. 2024 Jul 9;24:652. doi: 10.1186/s12870-024-05328-6 (PMC11232223; doi:10.1186/s12870-024-05328-6)
Supplement: Supplementary file 1 — Supplementary Material 1 [file 12870_2024_5328_MOESM1_ESM.xlsx]

## Sheet: cis-element information
Table S3 The information of cis-elements in this study.
Cis-element	Function	Categorization
ACE	cis-acting element involved in light responsiveness	Light responsive
A-box	cis-acting regulatory element	Light responsive
circadian	cis-acting regulatory element involved in circadian control	Light responsive
G-box	cis-acting regulatory element involved in light responsiveness	Light responsive
3-AF1 binding site	light responsive element	Light responsive
AAAC-motif	light responsive element	Light responsive
GT1-motif	light responsive element	Light responsive
Sp1	light responsive element	Light responsive
MRE	MYB binding site involved in light responsiveness	Light responsive
ATC-motif	part of a conserved DNA module involved in light responsiveness	Light responsive
ATCT-motif	part of a conserved DNA module involved in light responsiveness	Light responsive
Box 4	part of a conserved DNA module involved in light responsiveness	Light responsive
CAG-motif	part of a light response element	Light responsive
Box II	part of a light responsive element	Light responsive
chs-CMA1a	part of a light responsive element	Light responsive
chs-CMA2a	part of a light responsive element	Light responsive
chs-CMA2b	part of a light responsive element	Light responsive
chs-Unit 1 m1	part of a light responsive element	Light responsive
GA-motif	part of a light responsive element	Light responsive
Gap-box	part of a light responsive element	Light responsive
GATA-motif	part of a light responsive element	Light responsive
GATT-motif	part of a light responsive element	Light responsive
GTGGC-motif	part of a light responsive element	Light responsive
I-box	part of a light responsive element	Light responsive
LAMP-element	part of a light responsive element	Light responsive
L-box	part of a light responsive element	Light responsive
Pc-CMA2a	part of a light responsive element	Light responsive
TCCC-motif	part of a light responsive element	Light responsive
TCT-motif	part of a light responsive element	Light responsive
AT1-motif	part of a light responsive module	Light responsive
AE-box	part of a module for light response	Light responsive
ACA-motif	part of gapA in (gapA-CMA1) involved with light responsiveness	Light responsive
TGA-element	auxin-responsive element	Phytohormone responsive
TATC-box	cis-acting element involved in gibberellin-responsiveness	Phytohormone responsive
TCA-element	cis-acting element involved in salicylic acid responsiveness	Phytohormone responsive
ABRE	cis-acting element involved in the abscisic acid responsiveness	Phytohormone responsive
AAGAA-motif	Cis-acting element involved in the abscisic acid responsiveness	Phytohormone responsive
AuxRR-core	cis-acting regulatory element involved in auxin responsiveness	Phytohormone responsive
CGTCA-motif	cis-acting regulatory element involved in the MeJA-responsiveness	Phytohormone responsive
TGACG-motif	cis-acting regulatory element involved in the MeJA-responsiveness	Phytohormone responsive
ERE	Ethylene reaction element	Phytohormone responsive
GARE-motif	gibberellin-responsive element	Phytohormone responsive
P-box	gibberellin-responsive element	Phytohormone responsive
AuxRE	part of an auxin-responsive element	Phytohormone responsive
TGA-box	part of an auxin-responsive element	Phytohormone responsive
MSA-like	cis-acting element involved in cell cycle regulation	Plant growth and development
as-1	cis-acting regulatory element involved in the root-specific expression	Plant growth and development
O2-site	cis-acting regulatory element involved in zein metabolism regulation	Plant growth and development
CAT-box	cis-acting regulatory element related to meristem expression	Plant growth and development
NON-box	cis-acting regulatory element related to meristem specific activation	Plant growth and development
CCGTCC-box	cis-acting regulatory element related to meristem specific activation	Plant growth and development
dOCT	cis-acting regulatory element related to meristem specific activation	Plant growth and development
OCT	cis-acting regulatory element related to meristem specific activation	Plant growth and development
GCN4_motif	cis-regulatory element involved in endosperm expression	Plant growth and development
HD-Zip 1	element involved in differentiation of the palisade mesophyll cells	Plant growth and development
AACA_motif	involved in endosperm-specific negative expression	Plant growth and development
TC-rich repeats	cis-acting element involved in defense and stress responsiveness	Stress responsive
LTR	cis-acting element involved in low-temperature responsiveness	Stress responsive
MYC	cis-acting elements involved in drought and ABA response	Stress responsive
ARE	cis-acting regulatory element essential for the anaerobic induction	Stress responsive
RY-element	cis-acting regulatory element involved in seed-specific regulation	Stress responsive
Myb-binding site	cis-elements for responding to drought stress	Stress responsive
W box	Defense and coercive response cis-acting components	Stress responsive
GC-motif	enhancer-like element involved in anoxic specific inducibility	Stress responsive
MBS	MYB binding site involved in drought-inducibility	Stress responsive
MBSI	MYB binding site involved in flavonoid biosynthetic genes regulation	Stress responsive
Myb	MYB binding sites involved in drought and ABA induction	Stress responsive
WUN-motif	wound-responsive element	Stress responsive

## Sheet: No. of cis-elements per gene
	ACE	A-box	circadian	G-box	3-AF1 binding site	AAAC-motif	GT1-motif	Sp1	MRE	ATC-motif	ATCT-motif	Box 4	CAG-motif	Box II	chs-CMA1a	chs-CMA2a	chs-CMA2b	chs-Unit 1 m1	GA-motif	Gap-box	GATA-motif	GATT-motif	GTGGC-motif	I-box	LAMP-element	L-box	Pc-CMA2a	TCCC-motif	TCT-motif	AT1-motif	AE-box	ACA-motif	TGA-element	TATC-box	TCA-element	ABRE	AAGAA-motif	AuxRR-core	CGTCA-motif	TGACG-motif	ERE	GARE-motif	P-box	AuxRE	TGA-box	MSA-like	as-1	O2-site	CAT-box
AhPP2C1	0	0	0	3	0	0	1	0	0	0	0	4	0	0	0	0	0	0	1	0	1	0	0	0	0	0	0	0	2	0	0	0	0	0	0	2	2	0	0	0	4	0	0	0	0	0	0	1	0
AhPP2C2	1	0	0	3	0	0	0	0	0	0	0	2	0	0	0	0	0	0	0	0	1	0	0	1	0	0	0	0	1	0	1	0	0	0	0	3	0	0	1	1	2	0	0	0	0	0	1	1	0
AhPP2C3	0	0	0	4	0	0	1	0	0	0	0	3	0	0	1	0	0	0	1	0	0	0	0	0	0	0	0	0	3	0	0	0	0	0	1	2	2	0	0	0	2	0	0	0	0	0	0	0	1
AhPP2C4	0	1	0	0	0	0	0	0	0	0	0	9	0	0	0	0	0	0	1	0	0	0	0	0	0	0	0	0	2	0	0	0	1	0	0	0	1	0	1	1	3	0	0	0	0	0	1	0	0
AhPP2C5	0	0	0	7	0	0	2	0	0	0	0	6	0	0	0	0	0	0	0	0	4	0	0	3	1	0	0	1	2	0	1	0	0	0	1	4	1	1	0	0	1	0	0	0	0	0	0	0	1
AhPP2C6	0	0	1	3	0	0	1	0	0	0	0	3	0	0	0	0	0	0	0	0	0	0	0	0	0	0	0	0	1	1	0	0	0	0	1	2	4	0	4	4	4	0	0	0	0	0	4	1	1
AhPP2C7	0	0	0	4	1	0	0	0	0	0	1	7	0	0	0	0	0	0	0	0	0	0	0	0	1	0	0	0	2	0	0	0	0	0	0	2	3	0	1	1	1	0	0	0	0	0	1	0	0
AhPP2C8	0	1	1	5	0	0	0	0	0	0	0	6	0	0	0	0	0	0	0	0	2	0	0	0	0	0	1	0	1	0	0	0	0	0	2	6	2	0	1	1	3	0	0	0	0	0	1	2	0
AhPP2C9	0	1	0	5	0	0	0	0	0	1	1	3	0	0	0	1	0	0	0	0	0	0	0	1	1	0	0	0	2	0	1	0	0	0	0	5	3	0	2	2	6	0	1	0	0	1	2	1	0
AhPP2C10	1	0	0	3	0	0	0	1	0	0	1	2	0	0	0	0	0	0	0	0	1	0	0	0	0	0	0	0	0	2	1	0	0	0	0	2	1	0	1	1	2	0	0	0	0	0	1	0	1
AhPP2C11	0	0	1	5	0	0	0	0	0	1	0	5	0	0	0	0	0	0	0	0	1	0	0	1	0	0	0	0	2	0	0	0	0	1	0	6	1	0	3	3	2	0	2	0	0	0	3	0	1
AhPP2C12	2	0	1	9	0	0	2	0	0	0	0	8	0	0	0	0	0	0	0	0	0	0	0	0	0	0	0	0	1	0	1	0	2	0	1	9	2	0	4	4	2	0	0	0	0	0	4	0	1
AhPP2C13	0	0	0	1	0	0	0	0	1	0	1	4	0	0	0	0	0	0	0	0	0	0	0	0	0	0	0	2	1	0	1	0	0	0	0	1	2	0	1	1	2	1	0	0	0	0	1	0	0
AhPP2C14	0	0	1	1	0	0	1	0	0	0	0	4	0	0	0	1	0	0	1	1	1	0	0	1	0	0	0	0	0	0	0	0	0	0	2	1	0	0	1	1	1	0	0	0	0	0	1	1	0
AhPP2C15	0	0	0	0	0	0	1	0	3	0	1	10	0	0	0	0	0	0	0	1	0	0	0	0	0	0	0	0	0	2	0	0	0	0	2	0	6	0	1	1	6	1	0	0	0	0	1	1	1
AhPP2C16	1	0	0	5	0	0	2	0	0	0	0	1	0	0	0	0	0	0	0	0	0	0	0	2	0	0	0	1	4	0	0	0	0	0	1	6	0	0	0	0	3	0	0	0	0	0	0	1	0
AhPP2C17	0	0	0	1	0	0	0	0	1	0	0	4	0	0	0	0	0	0	0	0	0	0	0	0	0	0	0	0	1	0	0	0	1	0	0	0	1	1	0	0	2	0	2	0	0	0	0	0	0
AhPP2C18	0	0	0	3	0	0	3	0	0	0	1	4	0	0	0	0	0	0	1	0	0	0	0	1	0	0	0	1	1	1	0	0	1	0	0	3	1	0	0	0	2	1	0	0	0	0	0	0	0
AhPP2C19	0	0	0	1	0	0	0	0	1	0	0	5	0	0	2	0	0	0	0	1	0	0	0	0	0	0	0	0	0	1	1	0	0	0	2	1	2	0	0	0	4	0	0	0	0	0	0	1	0
AhPP2C20	0	0	0	5	0	0	0	0	0	0	0	13	0	0	0	0	0	0	0	0	2	0	0	0	0	0	0	1	0	0	0	0	0	1	0	4	2	0	1	1	3	0	1	0	0	0	1	0	0
AhPP2C21	0	0	0	1	0	0	0	0	1	0	0	0	0	0	1	0	0	0	0	0	0	0	0	0	0	0	0	1	2	0	0	0	0	0	0	1	3	0	2	2	3	0	0	0	0	0	2	0	1
AhPP2C22	0	0	1	0	0	0	2	0	0	0	0	0	0	0	0	0	0	0	0	0	2	0	0	0	0	0	0	0	3	0	1	0	0	0	1	0	4	0	1	1	2	0	0	0	0	0	1	0	0
AhPP2C23	0	1	0	2	1	0	0	0	0	0	0	5	0	0	1	0	0	0	0	0	1	0	0	1	1	0	0	0	3	0	0	0	0	0	1	3	1	0	1	1	3	0	0	0	1	0	1	0	2
AhPP2C24	0	1	0	1	0	0	0	0	0	0	0	4	0	0	1	0	0	0	0	1	0	0	0	0	0	0	0	2	0	0	3	0	0	0	2	1	0	0	0	0	0	0	0	0	0	0	0	0	1
AhPP2C25	0	0	0	1	0	0	0	1	3	1	0	1	0	0	0	0	0	1	0	0	1	0	0	1	0	0	0	0	0	0	0	0	1	0	1	1	3	0	1	1	1	0	0	0	0	0	1	0	1
AhPP2C26	0	0	0	4	0	0	3	0	0	0	0	2	0	0	0	0	0	0	0	0	2	0	0	1	0	0	0	0	2	0	2	0	0	0	2	3	2	1	0	0	1	0	1	0	0	0	0	2	0
AhPP2C27	0	0	0	2	0	0	0	0	0	0	0	6	0	0	1	0	0	0	0	0	1	0	0	2	0	0	0	0	1	0	1	0	0	0	0	1	1	0	0	0	1	0	0	1	0	0	0	0	0
AhPP2C28	0	0	0	1	0	0	1	0	0	0	0	2	0	0	0	0	0	0	0	0	1	0	0	0	1	0	0	0	0	0	0	0	1	0	0	1	2	0	0	0	0	0	1	0	0	0	0	0	1
AhPP2C29	0	0	0	1	0	0	0	0	0	1	0	3	0	0	0	0	0	0	0	0	0	0	0	0	1	0	0	0	0	1	0	0	0	0	1	1	1	0	2	2	0	0	1	0	0	0	2	0	0
AhPP2C30	0	0	1	0	0	0	1	0	1	0	0	0	0	0	0	0	0	0	0	0	1	1	0	0	0	0	0	0	1	0	2	0	0	0	0	0	4	0	1	1	1	0	0	0	0	0	1	0	1
AhPP2C31	0	0	0	0	0	0	0	0	0	0	0	6	0	1	2	0	0	0	0	0	0	0	0	0	0	0	0	0	1	1	0	0	0	0	0	0	2	0	1	1	1	0	0	0	1	0	1	1	0
AhPP2C32	1	0	0	0	0	0	3	0	0	0	0	7	0	0	0	0	0	0	0	0	1	0	0	2	0	0	0	0	0	0	1	0	0	1	0	0	0	0	0	0	4	0	0	0	0	0	0	0	0
AhPP2C33	0	0	0	1	0	0	0	0	2	0	0	6	1	0	0	0	0	0	0	0	2	0	0	0	0	0	0	1	1	0	0	0	0	0	2	1	2	1	0	0	1	1	2	0	0	0	0	0	0
AhPP2C34	0	1	1	9	0	0	1	1	0	0	0	2	0	0	0	0	0	0	0	0	0	0	0	0	1	0	0	0	1	1	0	0	0	0	2	6	3	0	1	1	3	0	1	0	0	0	1	0	1
AhPP2C35	0	0	0	6	0	0	0	0	0	0	0	10	0	0	0	0	0	0	0	0	0	0	0	0	0	0	0	0	1	0	0	0	0	0	1	6	2	0	1	1	6	0	0	0	0	1	1	0	1
AhPP2C36	1	0	0	3	0	0	1	0	0	0	0	4	0	0	0	0	0	0	2	0	0	0	0	1	0	0	0	0	0	0	0	0	1	0	0	3	3	0	2	2	1	0	0	0	0	0	2	0	1
AhPP2C37	0	0	1	3	0	0	0	0	1	0	0	2	0	0	0	0	0	0	0	0	0	0	0	0	0	0	0	0	1	0	0	0	0	0	0	4	2	0	2	2	2	0	0	0	0	0	2	0	0
AhPP2C38	0	0	0	1	0	0	2	0	0	0	0	4	0	0	1	0	0	0	0	0	0	0	0	1	0	1	0	0	0	0	0	0	0	0	0	1	1	0	0	0	7	0	0	0	0	0	0	1	0
AhPP2C39	0	0	1	1	0	0	0	0	0	0	0	13	0	0	1	0	0	0	1	0	1	0	0	0	0	0	0	0	0	0	3	0	0	0	1	1	1	0	1	1	2	0	0	0	0	0	1	1	0
AhPP2C40	0	0	0	5	0	0	1	0	0	0	0	6	0	1	0	0	0	0	0	0	1	0	0	0	0	0	0	0	0	0	1	0	0	0	1	6	1	0	0	0	4	0	1	0	0	0	0	0	2
AhPP2C41	1	2	1	4	0	1	1	1	0	0	0	1	0	0	0	0	0	0	0	0	1	0	0	0	0	0	0	0	2	0	0	0	0	0	3	3	2	0	3	3	1	0	1	0	0	0	3	1	0
AhPP2C42	1	1	1	5	0	0	5	1	0	0	0	7	0	0	0	0	0	0	0	0	0	0	0	0	0	0	0	0	1	1	1	0	0	0	1	6	4	0	2	2	6	0	0	0	0	0	2	0	0
AhPP2C43	0	0	0	1	0	0	1	0	0	0	0	2	1	0	1	0	0	0	0	0	0	0	0	0	1	0	0	1	1	0	1	0	0	0	1	1	2	0	2	2	1	1	2	0	0	0	2	0	0
AhPP2C44	0	0	0	0	0	0	2	0	0	0	0	0	0	0	0	0	0	0	1	0	1	0	1	0	0	0	0	0	2	0	1	0	0	0	0	1	0	0	1	1	1	1	0	0	0	0	1	0	0
AhPP2C45	0	0	3	1	0	0	1	0	1	0	0	0	0	0	0	0	0	0	0	0	1	0	1	0	0	0	0	0	1	0	0	0	0	2	2	1	2	0	0	0	0	1	2	0	0	0	0	0	0
AhPP2C46	0	1	0	2	0	0	1	0	0	0	0	3	0	0	2	0	0	0	0	0	0	0	0	0	0	0	0	0	1	0	1	0	1	1	0	1	3	0	1	1	1	1	0	0	0	0	1	1	0
AhPP2C47	0	0	0	4	0	0	1	0	1	0	0	1	0	0	0	0	0	0	0	0	0	0	0	1	0	0	0	0	0	0	0	0	1	0	0	4	3	0	2	2	2	0	1	0	0	0	2	1	0
AhPP2C48	1	0	0	1	1	0	2	0	0	0	1	4	0	0	1	0	0	0	0	0	1	0	0	0	0	0	0	1	3	0	0	0	0	0	1	1	3	0	1	1	1	0	0	0	0	0	1	0	0
AhPP2C49	0	1	0	1	1	0	1	0	0	0	0	3	0	0	0	1	0	0	0	0	4	0	0	0	0	0	0	0	0	0	1	0	0	0	1	1	2	1	0	0	0	0	0	0	0	0	0	0	0
AhPP2C50	0	1	0	2	0	0	0	1	0	1	0	1	0	0	0	0	0	0	0	0	2	0	0	0	0	0	0	0	0	0	0	0	0	0	1	1	0	1	2	2	2	0	0	0	0	0	2	0	0
AhPP2C51	0	1	0	0	0	0	1	0	0	0	1	2	0	0	0	0	0	0	2	0	1	0	0	0	0	0	0	0	3	0	0	0	0	0	2	0	3	0	0	0	1	0	0	0	0	1	0	0	0
AhPP2C52	0	0	0	0	0	0	0	0	0	0	0	5	0	0	0	0	0	0	0	0	2	0	0	2	1	0	0	0	4	0	3	0	0	0	1	0	2	0	1	1	4	0	0	0	0	0	1	1	0
AhPP2C53	0	0	0	3	1	0	0	0	1	0	0	2	0	0	0	0	0	0	1	0	0	1	0	1	0	0	0	1	0	1	1	0	1	0	2	2	3	0	3	3	2	1	1	0	0	0	3	0	0
AhPP2C54	0	0	0	2	0	0	3	1	0	0	0	10	0	0	0	0	0	0	0	0	0	0	0	0	0	0	0	2	1	1	0	0	0	0	0	2	0	0	2	2	2	0	1	0	0	0	2	1	0
AhPP2C55	0	0	0	0	0	0	1	0	0	0	2	1	0	0	0	0	0	0	1	0	1	0	0	0	0	0	0	0	2	0	0	0	0	0	0	0	1	0	1	1	2	0	0	0	0	1	1	0	1
AhPP2C56	1	0	0	4	0	0	0	0	0	0	0	6	0	0	1	0	0	0	0	0	1	0	0	0	0	0	0	0	1	0	1	0	0	1	1	3	3	0	2	2	6	1	0	0	0	0	2	1	0
AhPP2C57	0	1	0	0	0	0	1	0	0	0	0	1	0	0	0	0	1	0	0	0	0	0	0	2	0	0	0	0	0	0	0	1	2	0	0	0	1	1	0	0	1	1	1	0	0	0	0	0	0
AhPP2C58	0	0	0	1	0	0	0	0	0	0	1	7	0	0	0	0	0	0	0	0	0	0	0	0	0	0	0	0	2	0	0	0	0	0	1	1	2	0	0	0	2	0	0	0	0	0	0	0	0
AhPP2C59	1	0	0	0	0	0	0	0	1	0	0	4	0	0	0	0	0	0	0	0	1	0	0	0	0	0	0	0	1	0	2	0	0	0	0	0	0	0	1	1	1	0	1	0	0	0	1	0	0
AhPP2C60	0	0	0	0	1	0	0	0	1	0	0	6	0	0	1	0	0	0	1	1	0	0	0	0	0	0	0	2	0	2	0	0	0	1	3	0	2	0	0	0	3	0	0	0	0	0	0	0	0
AhPP2C61	1	0	0	4	0	0	0	0	0	0	1	3	0	0	0	0	0	0	0	1	1	0	0	0	1	0	0	0	1	1	1	0	0	0	2	2	1	0	0	0	3	0	1	0	0	0	0	1	0
AhPP2C62	0	1	0	4	1	0	1	0	1	0	0	2	0	0	0	0	0	0	0	0	0	0	0	0	1	0	0	2	1	0	0	0	0	0	1	3	2	0	2	2	4	0	0	0	0	0	2	1	0
AhPP2C63	0	0	0	0	0	0	0	0	1	0	1	3	1	0	0	0	0	0	0	0	2	0	0	0	0	0	0	1	3	0	0	0	0	0	0	0	4	0	1	1	1	0	1	0	0	0	1	0	0
AhPP2C64	0	0	0	2	0	0	3	1	0	0	0	3	0	0	1	0	0	0	0	0	2	0	0	0	0	0	0	0	4	0	0	0	0	1	0	1	0	0	0	0	2	0	0	0	0	0	0	0	0
AhPP2C65	0	0	2	7	1	0	2	0	0	0	0	7	0	0	1	0	0	0	0	0	1	0	0	0	0	1	0	0	1	0	1	0	0	0	0	7	4	0	3	3	3	0	0	0	0	0	3	2	1
AhPP2C66	0	0	0	0	0	0	1	0	0	0	0	1	0	0	1	0	0	0	2	0	1	0	0	1	0	0	0	1	2	1	2	0	0	0	0	0	3	0	0	0	0	0	0	0	0	1	0	0	0
AhPP2C67	0	0	1	1	0	0	0	0	0	0	0	14	0	0	0	0	0	0	1	0	2	0	0	2	0	0	0	1	0	0	0	0	0	0	0	1	0	0	1	1	1	0	0	0	0	0	1	0	0
AhPP2C68	0	1	1	0	0	0	1	0	0	0	0	5	0	0	0	0	0	0	0	0	0	0	0	0	0	0	0	0	0	1	1	0	0	0	1	0	3	0	0	0	5	1	0	0	0	0	0	0	1
[truncated: 19 more columns]
