# Supplementary material for: Genome-wide identification and expression analysis of the PP2C gene family in Apocynum venetum and Apocynum hendersonii
Source: BMC Plant Biol. 2024 Jul 9;24:652. doi: 10.1186/s12870-024-05328-6 (PMC11232223; doi:10.1186/s12870-024-05328-6)
Supplement: Supplementary file 2 — Supplementary Material 2 [file 12870_2024_5328_MOESM2_ESM.xlsx]

## Sheet: primer
Table S6 Primer sequences for qPCR
Gene name	Primer F	Primer R
AvPP2C1	TAGCCGAAACTGGCCAATGA	AGGGTGCCACTGCAGATTAC
AvPP2C2	GCAAAGGTTTTGACGGGGAG	GTAGACCACCACTGGAGCAC
AvPP2C6	CATCTACGGTGGTGGCAGAA	CGCGAGTATGCACCACAATG
AvPP2C14	TGGCGAATTTTCAATGGCCG	TTGAGGACCTGTCTCCAAGC
AvPP2C24	TCAGTGCATGAGCTTCAGCC	GCAGTTTTGACAAGCCTCCG
AvPP2C27	TTCCAAGCATTCGTTCGGGA	GGGCCCAAATGTGCAGAAAG
AvPP2C42	TCGTAGCTGACCTTGCCTTG	AACTGCCTCTCCATTACGGC
AhPP2C1	TAGCCGAAACTGGCCAATGA	AGGGTGCCACTGCAGATTAC
AhPP2C2	GCAAAGGTTTTGACGGGGAG	GTAGACCACCACTGGAGCAC
AhPP2C6	CATCTACGGTGGTGGCAGAA	CGCGAGTATGCACCACAATG
AhPP2C14	TGGCGAATTTTCAATGGCCG	TTGAGGACCTGTCTCCAAGC
AhPP2C24	TCAGTGCATGAGCTTCAGCC	GCAGTTTTGACAAGCCTCCG
AhPP2C27	TTCCAAGCATTCGTTCGGGA	GGGCCCAAATGTGCAGAAAG
AhPP2C42	TCGTAGCTGACCTTGCCTTG	AACTGCCTCTCCATTACGGC
ACT	CATGTTCACCACCTCTGCTG	AGAAGAGCTGCTTTTTGCCG
