# Supplementary material for: Genome-wide identification and expression analysis of the PP2C gene family in Apocynum venetum and Apocynum hendersonii
Source: BMC Plant Biol. 2024 Jul 9;24:652. doi: 10.1186/s12870-024-05328-6 (PMC11232223; doi:10.1186/s12870-024-05328-6)
Supplement: Supplementary file 3 — Supplementary Material 3 [file 12870_2024_5328_MOESM3_ESM.xlsx]

## Sheet:  Pisum sativum
Table S2 Analysis and distribution of conserved motifs in AvPP2C proteins and AhPP2C proteins
Motif	Width	Best possible match
1	21	DEFLILASDGLWDVMSNQEAV
2	21	LICGWHLYVANCGDSRAVLCR
3	15	HFFGVYDGHGGWHAA
4	15	GQLAMSRAFGDWYLK
5	50	PRNGPAQHLVKAALQEAAKKREMRYHDLKKIPQGVRRHYHDDITVIVIFL
6	21	DHKPDRPDERERIEACGGYVF
7	15	RGSKDNITCIVVCFK
8	41	MSLEVIRKAFQATEEEFLHMVRKQWPMKPQIASMGSCCLVG
9	41	KAIQLSTEHNASIESVRQELHSLHPDDPQIVVLKHNVWRVK
10	42	RQDGLLWYKDLGQHANGEFSMAVVQANNLLEDQSQVESGPMS
11	41	VPGRMFTNGSSNHACIFTQQGKKGTNQDAMIVWENFCCQED
12	15	VIAEPEITQHWLTPE
13	15	WKKAIKKAFMKTDKE
14	15	YGYYSMCGRRRTMED
15	11	CFCSGTTAVTA
