# Supplementary material for: Genome-wide identification and expression analysis of the PP2C gene family in Apocynum venetum and Apocynum hendersonii
Source: BMC Plant Biol. 2024 Jul 9;24:652. doi: 10.1186/s12870-024-05328-6 (PMC11232223; doi:10.1186/s12870-024-05328-6)
Supplement: Supplementary file 4 — Supplementary Material 4 [file 12870_2024_5328_MOESM4_ESM.xlsx]

## Sheet: Tandem duplicates
	Table S4 The tandem duplicates and segmental duplicates in AvPP2C genes and AhPP2C genes
	Chr Location	Gene ID	Gene	Start	End		Chr Location	Gene ID	Gene	Start	End
Apocynum venetum	LG06	EVM0018047.1	AvPP2C39	17419000	17431712	==	LG06	EVM0010211.1	AvPP2C40	17432550	17434953
Apocynum hendersonii	LG06	EVM0020763.1	AhPP2C38	14496978	14497847	==	LG06	EVM0003878.1	AhPP2C39	14502641	14503516
	LG06	EVM0013401.4	AhPP2C40	17397058	17410364	==	LG06	EVM0004534.3	AhPP2C41	17410575	17413942

## Sheet: Segmental duplicates
	Table S4 The tandem duplicates and segmental duplicates in AvPP2C genes and AhPP2C genes
	Chr Location	Gene ID	Gene	Start	End		Chr Location	Gene ID	Gene	Start	End
Apocynum venetum	LG01	EVM0009356.1	AvPP2C1	4716085	4721173	==	LG04	EVM0016171.2	AvPP2C24	17439866	17446148
	LG01	EVM0015950.1	AvPP2C2	7718354	7722746	==	LG01	EVM0019355.1	AvPP2C6	24329211	24333167
	LG01	EVM0000214.1	AvPP2C4	16015506	16019996	==	LG07	EVM0001346.1	AvPP2C43	5464372	5468132
	LG01	EVM0002561.1	AvPP2C5	20218584	20223167	==	LG11	EVM0004308.1	AvPP2C64	12782451	12787446
	LG01	EVM0002561.1	AvPP2C5	20218584	20223167	==	LG03	EVM0015979.1	AvPP2C16	2047069	2050262
	LG02	EVM0007574.1	AvPP2C8	4739156	4742674	==	LG11	EVM0019636.1	AvPP2C62	935334	937956
	LG02	EVM0007862.1	AvPP2C10	5600990	5603278	==	LG06	EVM0000143.1	AvPP2C36	13431167	13432907
	LG02	EVM0001608.1	AvPP2C12	14420710	14422981	==	LG06	EVM0001894.1	AvPP2C34	367762	370091
	LG02	EVM0001608.1	AvPP2C12	14420710	14422981	==	LG11	EVM0019636.1	AvPP2C62	935334	937956
	LG02	EVM0003753.1	AvPP2C14	19584400	19588399	==	LG03	EVM0006413.1	AvPP2C19	18202863	18205402
	LG03	EVM0015979.1	AvPP2C16	2047069	2050262	==	LG11	EVM0004308.1	AvPP2C64	12782451	12787446
	LG03	EVM0015105.1	AvPP2C20	18703454	18706443	==	LG06	EVM0007108.1	AvPP2C35	769000	772843
	LG04	EVM0010070.1	AvPP2C23	16804953	16808444	==	LG09	EVM0010540.1	AvPP2C53	454767	459595
	LG04	EVM0004334.1	AvPP2C25	19161845	19165661	==	LG09	EVM0005745.1	AvPP2C58	14004635	14009716
	LG05	EVM0010553.1	AvPP2C27	344933	353151	==	LG06	EVM0011412.1	AvPP2C41	19633080	19636861
	LG05	EVM0006529.1	AvPP2C29	1099769	1103267	==	LG07	EVM0012258.3	AvPP2C46	14640644	14644226
	LG07	EVM0005052.1	AvPP2C49	18471532	18476213	==	LG09	EVM0014498.1	AvPP2C59	14647581	14652861
Apocynum hendersonii	LG01	EVM0011270.1	AhPP2C1	4718258	4723486	==	LG07	EVM0013121.1	AhPP2C44	5221083	5225004
	LG01	EVM0021265.1	AhPP2C2	7701600	7706004	==	LG03	EVM0023212.1	AhPP2C16	2085043	2089250
	LG01	EVM0003366.1	AhPP2C4	16181830	16186335	==	LG01	EVM0000501.1	AhPP2C6	24411937	24415857
	LG01	EVM0005186.2	AhPP2C5	20365019	20369477	==	LG04	EVM0003294.2	AhPP2C24	16809240	16815671
	LG01	EVM0005186.2	AhPP2C5	20365019	20369477	==	LG11	EVM0003996.1	AhPP2C63	12274732	12279592
	LG02	EVM0015431.1	AhPP2C8	4764138	4767968	==	LG03	EVM0007266.1	AhPP2C19	18704084	18706746
	LG02	EVM0007979.1	AhPP2C10	5639093	5641384	==	LG11	EVM0006695.1	AhPP2C61	930151	932681
	LG02	EVM0001656.1	AhPP2C12	14730896	14733265	==	LG06	EVM0004976.1	AhPP2C36	13399698	13401838
	LG02	EVM0001656.1	AhPP2C12	14730896	14733265	==	LG11	EVM0006695.1	AhPP2C61	930151	932681
	LG02	EVM0023406.1	AhPP2C14	19952382	19956418	==	LG06	EVM0020108.1	AhPP2C34	367846	370065
	LG03	EVM0023212.1	AhPP2C16	2085043	2089250	==	LG06	EVM0008302.1	AhPP2C35	776394	780124
	LG03	EVM0004471.1	AhPP2C20	19210313	19213383	==	LG11	EVM0003996.1	AhPP2C63	12274732	12279592
	LG04	EVM0006706.1	AhPP2C23	16168301	16171729	==	LG09	EVM0018232.1	AhPP2C57	14036001	14040992
	LG04	EVM0002207.1	AhPP2C25	18531209	18534209	==	LG09	EVM0000919.1	AhPP2C53	452165	456972
	LG05	EVM0023150.1	AhPP2C27	790203	798403	==	LG07	EVM0010639.2	AhPP2C47	13829324	13832980
	LG05	EVM0020243.1	AhPP2C29	1550711	1553988	==	LG06	EVM0010467.1	AhPP2C42	19577901	19581798
	LG07	EVM0015064.1	AhPP2C49	17743067	17747754	==	LG09	EVM0013811.1	AhPP2C58	14777183	14782364
