# Supplementary material for: Genome-wide identification and expression analysis of the PP2C gene family in Apocynum venetum and Apocynum hendersonii
Source: BMC Plant Biol. 2024 Jul 9;24:652. doi: 10.1186/s12870-024-05328-6 (PMC11232223; doi:10.1186/s12870-024-05328-6)
Supplement: Supplementary file 5 — Supplementary Material 5 [file 12870_2024_5328_MOESM5_ESM.xlsx]

## Sheet: PP2C gene information
Table S1 List of the 68 AvPP2Cs genes and 68 AhPP2Cs genes identified in this study
Gene	Gene ID	Chromosome	Group	Number of Amino Acid	Molecular Weight	Theoretical pI	Instability Index	Aliphatic Index	Grand Average of Hydropathicity	Predicted Subcellular location
AvPP2C1	EVM0009356.1	LG01	D	397	44222.2	8.47	45.91	88.61	-0.292	Chloroplast.
AvPP2C2	EVM0015950.1	LG01	D	393	43961	7.68	43.35	84.81	-0.316	Nucleus.
AvPP2C3	EVM0011633.2	LG01	Not grouped	657	72315.5	5.76	45.55	90.88	-0.132	Nucleus.
AvPP2C4	EVM0000214.1	LG01	F1	283	31141.3	5.88	36.67	85.48	-0.343	Nucleus.
AvPP2C5	EVM0002561.1	LG01	A	541	58710.7	5.18	46.59	92.27	-0.175	Chloroplast.
AvPP2C6	EVM0019355.1	LG01	D	381	42476.3	6.68	48.03	90.52	-0.236	Nucleus.
AvPP2C7	EVM0001549.1	LG02	Not grouped	390	43033.7	5.18	41.14	95.79	-0.146	Nucleus.
AvPP2C8	EVM0007574.1	LG02	A	393	43568.9	5.89	70.29	84.53	-0.549	Nucleus.
AvPP2C9	EVM0017719.1	LG02	F2	353	38763.5	5.49	41.76	75.5	-0.395	Mitochondrion. Nucleus.
AvPP2C10	EVM0007862.1	LG02	B	394	42856.4	6.96	54.79	82.69	-0.371	Chloroplast. Nucleus.
AvPP2C11	EVM0016490.1	LG02	A	406	45389.4	6.73	62.79	76.13	-0.433	Nucleus.
AvPP2C12	EVM0001608.1	LG02	A	443	47815.6	5.6	62.64	72.14	-0.399	Nucleus.
AvPP2C13	EVM0017730.3	LG02	E	492	54286.7	5.57	43.67	68.94	-0.563	Nucleus.
AvPP2C14	EVM0003753.1	LG02	D	383	42545.8	8.39	42.12	95.17	-0.198	Nucleus.
AvPP2C15	EVM0019940.1	LG03	G	386	42539	5.02	49.76	88.16	-0.292	Nucleus.
AvPP2C16	EVM0015979.1	LG03	A	521	56848.2	5.04	44.42	89.44	-0.257	Chloroplast. Nucleus.
AvPP2C17	EVM0003714.1	LG03	K	278	30369.6	5.29	35.87	84.21	-0.138	Cell wall.
AvPP2C18	EVM0018450.1	LG03	L	1080	120214	5.04	37.94	88.69	-0.263	Nucleus.
AvPP2C19	EVM0006413.1	LG03	D	448	49850.1	8.09	39.16	92.68	-0.092	Chloroplast. Cytoplasm. Nucleus. Peroxisome.
AvPP2C20	EVM0015105.1	LG03	C	659	73580.1	5.14	30.28	77.57	-0.501	Chloroplast. Nucleus.
AvPP2C21	EVM0019223.1	LG03	K	293	32254.5	5.78	49.74	82.25	-0.333	Cell wall. Chloroplast. Cytoplasm.
AvPP2C22	EVM0011338.1	LG03	D	397	44461.4	5.98	53.89	90.13	-0.257	Nucleus.
AvPP2C23	EVM0010070.1	LG04	G	393	43044.9	6.08	48.25	80.15	-0.361	Nucleus.
AvPP2C24	EVM0016171.2	LG04	D	395	43887	7.71	47.67	91.54	-0.255	Nucleus.
AvPP2C25	EVM0004334.1	LG04	K	461	49330.2	6.42	41.91	82.95	-0.152	Nucleus.
AvPP2C26	EVM0001808.1	LG04	E	520	57024.2	5.2	39.69	80.71	-0.334	Nucleus.
AvPP2C27	EVM0010553.1	LG05	G	1039	115827	5.48	49.58	86.37	-0.299	Chloroplast.
AvPP2C28	EVM0005042.1	LG05	D	391	43065.6	6.41	37.43	88.75	-0.244	Nucleus.
AvPP2C29	EVM0006529.1	LG05	E	357	39778.4	6.52	36.68	85.49	-0.245	Chloroplast. Nucleus.
AvPP2C30	EVM0005353.2	LG05	C	509	55677.7	4.93	42.53	90.96	-0.215	Nucleus.
AvPP2C31	EVM0002285.1	LG05	Not grouped	581	64259.2	6.3	45.85	92.46	-0.192	Cell membrane. Chloroplast.
AvPP2C32	EVM0001220.1	LG05	F1	293	33546.6	9.78	47.48	76.18	-0.591	Nucleus.
AvPP2C33	EVM0013406.1	LG05	L	349	38352.7	4.62	24.07	80.92	-0.313	Nucleus.
AvPP2C34	EVM0001894.1	LG06	A	417	45510.8	5.42	53.69	78.82	-0.272	Nucleus.
AvPP2C35	EVM0007108.1	LG06	C	719	79762.1	5.53	42.18	76.62	-0.506	Chloroplast. Nucleus.
AvPP2C36	EVM0000143.1	LG06	B	387	41581.7	5.21	47.65	82.92	-0.29	Nucleus.
AvPP2C37	EVM0015165.1	LG06	K	306	32827	5.62	33.16	83.43	-0.016	Chloroplast.
AvPP2C38	EVM0002792.1	LG06	K	289	31970.5	8.69	40.81	84.36	-0.327	Cell wall. Chloroplast. Cytoplasm.
AvPP2C39	EVM0018047.1	LG06	J	1086	123024	5.48	43.2	79.83	-0.35	Nucleus.
AvPP2C40	EVM0010211.1	LG06	J	397	43325.2	5.86	44.1	88.66	-0.128	Nucleus.
AvPP2C41	EVM0011412.1	LG06	G	349	38502.5	4.77	53.1	86.65	-0.173	Nucleus.
AvPP2C42	EVM0006833.2	LG07	E	471	52379.5	5.22	53.93	66.82	-0.508	Nucleus.
AvPP2C43	EVM0001346.1	LG07	F1	284	31148.7	6.64	35.75	91.65	-0.276	Nucleus.
AvPP2C44	EVM0012383.1	LG07	A	628	71589.4	6.31	41.08	94.95	-0.148	Nucleus.
AvPP2C45	EVM0020083.1	LG07	F1	294	32039.3	6.83	41.31	88.61	-0.341	Nucleus.
AvPP2C46	EVM0012258.3	LG07	E	280	31291.7	5.91	38.81	91.18	-0.13	Nucleus.
AvPP2C47	EVM0012574.1	LG07	H	432	46647.6	7.97	33.29	92.04	-0.101	Cell membrane. Chloroplast. Nucleus.
AvPP2C48	EVM0017390.1	LG07	K	625	67368.9	4.38	54.44	81.14	-0.46	Nucleus.
AvPP2C49	EVM0005052.1	LG07	F1	340	37402.9	8.51	41.85	94.68	-0.163	Nucleus.
AvPP2C50	EVM0002654.1	LG07	E	428	47624.7	6.02	36.33	75.84	-0.386	Nucleus.
AvPP2C51	EVM0013548.1	LG08	B	448	49144.5	7.12	55.36	71.36	-0.527	Nucleus.
AvPP2C52	EVM0018151.1	LG08	H	427	46146.4	7.98	29.39	84.94	-0.23	Nucleus.
AvPP2C53	EVM0010540.1	LG09	G	389	42376.2	5.39	48.47	84.22	-0.209	Chloroplast. Nucleus.
AvPP2C54	EVM0019472.2	LG09	B	420	46310.6	7.05	47.12	86.29	-0.321	Chloroplast.
AvPP2C55	EVM0019523.1	LG09	F2	324	35212.2	4.77	43.98	78.02	-0.351	Nucleus.
AvPP2C56	EVM0006758.2	LG09	F2	339	36751.8	4.73	43.4	77.14	-0.334	Nucleus.
AvPP2C57	EVM0005022.1	LG09	H	426	46412.8	5.31	44.3	80.07	-0.336	Nucleus.
AvPP2C58	EVM0005745.1	LG09	K	513	55135.5	6.38	43.84	74.17	-0.29	Cell wall.
AvPP2C59	EVM0014498.1	LG09	F1	286	30990.2	8.21	36.42	91.75	-0.228	Nucleus.
AvPP2C60	EVM0017388.2	LG10	I	339	37304.2	5.1	37.32	76.81	-0.358	Nucleus.
AvPP2C61	EVM0005468.1	LG10	Not grouped	353	38281.1	6.35	36.69	82.58	-0.359	Nucleus.
AvPP2C62	EVM0019636.1	LG11	A	299	32226.5	8.74	44.74	71.17	-0.459	Chloroplast. Nucleus.
AvPP2C63	EVM0011452.1	LG11	C	802	88224.7	5.1	46.51	75.97	-0.465	Chloroplast.
AvPP2C64	EVM0004308.1	LG11	A	548	59410.3	4.69	42.96	84.82	-0.124	Nucleus.
AvPP2C65	EVM0007440.1	LG11	E	334	36520.6	6.02	36.71	83.77	-0.176	Nucleus.
AvPP2C66	EVM0009439.2	LG11	G	389	42434.6	5.11	55.96	81	-0.311	Nucleus.
AvPP2C67	EVM0017599.2	LG11	I	363	39687.6	4.98	30.36	72.29	-0.386	Nucleus.
AvPP2C68	EVM0003478.4	LG11	F2	309	33216.1	5	32.25	83.62	-0.261	Nucleus.
AhPP2C1	EVM0011270.1	LG01	D	397	44222.2	8.47	45.91	88.61	-0.292	Chloroplast.
AhPP2C2	EVM0021265.1	LG01	D	393	43961	7.68	43.35	84.81	-0.316	Nucleus.
AhPP2C3	EVM0007616.1	LG01	Not grouped	657	72315.5	5.76	45.55	90.88	-0.132	Nucleus.
AhPP2C4	EVM0003366.1	LG01	F1	283	31141.3	5.88	36.67	85.48	-0.343	Nucleus.
AhPP2C5	EVM0005186.2	LG01	A	541	58710.7	5.18	46.59	92.27	-0.175	Chloroplast.
AhPP2C6	EVM0000501.1	LG01	D	381	42476.3	6.68	48.03	90.52	-0.236	Nucleus.
AhPP2C7	EVM0021651.1	LG02	Not grouped	390	43033.7	5.18	41.14	95.79	-0.146	Nucleus.
AhPP2C8	EVM0015431.1	LG02	A	395	43814.1	5.51	71.97	84.1	-0.563	Nucleus.
AhPP2C9	EVM0014985.2	LG02	F2	353	38773.5	5.49	41.76	75.5	-0.398	Chloroplast. Mitochondrion. Nucleus.
AhPP2C10	EVM0007979.1	LG02	B	394	42856.4	6.96	54.79	82.69	-0.371	Chloroplast. Nucleus.
AhPP2C11	EVM0001291.1	LG02	A	406	45389.4	6.73	62.79	76.13	-0.433	Nucleus.
AhPP2C12	EVM0001656.1	LG02	A	443	47815.6	5.6	62.64	72.14	-0.399	Nucleus.
AhPP2C13	EVM0002882.1	LG02	E	492	54286.7	5.57	43.67	68.94	-0.563	Nucleus.
AhPP2C14	EVM0023406.1	LG02	D	383	42545.8	8.39	42.12	95.17	-0.198	Nucleus.
AhPP2C15	EVM0019982.1	LG03	G	386	42539	5.02	49.76	88.16	-0.292	Nucleus.
AhPP2C16	EVM0023212.1	LG03	A	545	59215	5.3	43.12	90.7	-0.243	Nucleus.
AhPP2C17	EVM0018244.1	LG03	K	278	30369.6	5.29	35.87	84.21	-0.138	Cell wall.
AhPP2C18	EVM0012208.3	LG03	L	1080	120214	5.04	37.94	88.69	-0.263	Nucleus.
AhPP2C19	EVM0007266.1	LG03	D	447	49927.3	6.76	38.06	92.86	-0.04	Chloroplast.
AhPP2C20	EVM0004471.1	LG03	C	659	73550.1	5.14	29.67	77.72	-0.496	Chloroplast.
AhPP2C21	EVM0000385.1	LG03	K	293	32254.5	5.78	49.74	82.25	-0.333	Cell wall. Chloroplast. Cytoplasm.
AhPP2C22	EVM0002386.1	LG03	D	397	44461.4	5.98	53.89	90.13	-0.257	Nucleus.
AhPP2C23	EVM0006706.1	LG04	G	393	43044.9	6.08	48.25	80.15	-0.361	Nucleus.
AhPP2C24	EVM0003294.2	LG04	D	395	43887	7.71	47.67	91.54	-0.255	Nucleus.
AhPP2C25	EVM0002207.1	LG04	K	461	49399.3	6.42	42.32	83.58	-0.154	Nucleus.
AhPP2C26	EVM0004243.1	LG04	E	520	57024.2	5.2	39.69	80.71	-0.334	Nucleus.
AhPP2C27	EVM0023150.1	LG05	G	946	105595	5.44	52.13	85.48	-0.291	Chloroplast.
AhPP2C28	EVM0011739.1	LG05	D	391	43065.6	6.41	37.43	88.75	-0.244	Nucleus.
AhPP2C29	EVM0020243.1	LG05	E	357	39778.4	6.52	36.68	85.49	-0.245	Chloroplast. Nucleus.
AhPP2C30	EVM0015542.1	LG05	C	509	55677.7	4.93	42.53	90.96	-0.215	Nucleus.
AhPP2C31	EVM0019526.1	LG05	Not grouped	581	64259.2	6.3	45.85	92.46	-0.192	Cell membrane. Chloroplast.
AhPP2C32	EVM0014262.1	LG05	F1	293	33530.6	9.8	47.48	76.18	-0.577	Nucleus.
AhPP2C33	EVM0010970.1	LG05	L	349	38352.7	4.62	24.07	80.92	-0.313	Nucleus.
AhPP2C34	EVM0020108.1	LG06	A	417	45510.8	5.42	53.69	78.82	-0.272	Nucleus.
AhPP2C35	EVM0008302.1	LG06	C	719	79762.1	5.53	42.18	76.62	-0.506	Chloroplast. Nucleus.
AhPP2C36	EVM0004976.1	LG06	B	387	41581.7	5.21	47.65	82.92	-0.29	Nucleus.
AhPP2C37	EVM0005530.1	LG06	K	306	32857	5.62	35.23	83.43	-0.017	Cell wall. Chloroplast.
AhPP2C38	EVM0020763.1	LG06	K	289	31970.5	8.69	40.81	84.36	-0.327	Cell wall. Chloroplast. Cytoplasm.
AhPP2C39	EVM0003878.1	LG06	K	291	31900.1	5.57	37.14	82.13	-0.384	Cell membrane. Cell wall. Chloroplast.
AhPP2C40	EVM0013401.4	LG06	J	1092	123583	5.51	42.7	80.38	-0.332	Nucleus.
AhPP2C41	EVM0004534.3	LG06	J	395	43141	5.86	42.68	89.11	-0.122	Nucleus.
AhPP2C42	EVM0010467.1	LG06	G	348	38403.4	4.77	54.43	86.06	-0.186	Nucleus.
AhPP2C43	EVM0007952.3	LG07	E	471	52407.6	5.22	53.67	67.22	-0.503	Nucleus.
AhPP2C44	EVM0013121.1	LG07	F1	284	31148.7	6.64	35.75	91.65	-0.276	Nucleus.
AhPP2C45	EVM0008516.1	LG07	A	667	76190.5	6.06	42.55	92.19	-0.196	Nucleus.
AhPP2C46	EVM0002812.1	LG07	F1	294	32039.3	6.83	41.31	88.61	-0.341	Nucleus.
AhPP2C47	EVM0010639.2	LG07	E	369	41030.7	6.51	38.88	81.9	-0.239	Nucleus.
AhPP2C48	EVM0018441.4	LG07	H	432	46647.6	7.97	33.29	92.04	-0.101	Cell membrane. Chloroplast. Nucleus.
AhPP2C49	EVM0015064.1	LG07	F1	279	30534.5	8.29	42.6	84.66	-0.409	Nucleus.
AhPP2C50	EVM0021790.1	LG07	E	428	47624.7	6.02	36.33	75.84	-0.386	Nucleus.
AhPP2C51	EVM0010486.1	LG08	B	448	49144.5	7.12	55.36	71.36	-0.527	Nucleus.
AhPP2C52	EVM0015842.1	LG08	H	427	46146.4	7.98	29.39	84.94	-0.23	Nucleus.
AhPP2C53	EVM0000919.1	LG09	G	389	42376.2	5.39	48.47	84.22	-0.209	Chloroplast. Nucleus.
AhPP2C54	EVM0016901.1	LG09	B	419	46209.4	7.05	47.2	86.49	-0.32	Cell membrane. Chloroplast. Cytoplasm.
AhPP2C55	EVM0022086.2	LG09	F2	339	36751.8	4.73	43.4	77.14	-0.334	Nucleus.
AhPP2C56	EVM0009486.1	LG09	H	426	46412.8	5.31	44.3	80.07	-0.336	Nucleus.
AhPP2C57	EVM0018232.1	LG09	K	513	55135.5	6.38	43.84	74.17	-0.29	Cell wall.
AhPP2C58	EVM0013811.1	LG09	F1	354	38821	6.8	43.23	87.34	-0.381	Chloroplast. Nucleus.
AhPP2C59	EVM0013492.3	LG10	I	344	37859.8	5.25	37.24	77.12	-0.361	Nucleus.
AhPP2C60	EVM0002946.1	LG10	Not grouped	378	41668.4	8.05	36.3	88.97	-0.251	Nucleus.
AhPP2C61	EVM0006695.1	LG11	A	379	41031.5	6	44.69	80.55	-0.335	Nucleus.
AhPP2C62	EVM0015346.1	LG11	C	802	88224.7	5.1	46.51	75.97	-0.465	Chloroplast.
AhPP2C63	EVM0003996.1	LG11	A	548	59410.3	4.69	42.96	84.82	-0.124	Nucleus.
AhPP2C64	EVM0014447.1	LG11	E	334	36520.6	6.02	36.71	83.77	-0.176	Nucleus.
AhPP2C65	EVM0005552.2	LG11	G	389	42434.6	5.11	55.96	81	-0.311	Nucleus.
AhPP2C66	EVM0014234.2	LG11	I	363	39687.6	4.98	30.36	72.29	-0.386	Nucleus.
AhPP2C67	EVM0020776.1	LG11	F2	211	22571.9	5.16	33.75	74.88	-0.314	Nucleus.
AhPP2C68	EVM0015466.1	Contig00008_ERROPOS131727	D	138	15540.2	7.05	51.73	115.87	0.293	Nucleus.
