# Supplementary material for: Genome-wide identification and expression analysis of the PP2C gene family in Apocynum venetum and Apocynum hendersonii
Source: BMC Plant Biol. 2024 Jul 9;24:652. doi: 10.1186/s12870-024-05328-6 (PMC11232223; doi:10.1186/s12870-024-05328-6)
Supplement: Supplementary file 6 — Supplementary Material 6 [file 12870_2024_5328_MOESM6_ESM.xlsx]

## Sheet: A. hendersonii-Arabidopsis
Table S5 One-to-one orthologous relationships between Apocynum hendersonii and Arabidopsis thaliana
AhPP2C Gene Name	AhPP2C Gene ID	AtPP2C Gene Name	AtPP2C Gene ID
AhPP2C1	EVM0011270.1	AtPP2C64	AT4G38520.1
AhPP2C2	EVM0021265.1	AtPP2C63	AT4G33920.1
AhPP2C3	EVM0007616.1	AtPP2C31	AT2G40860.1
AhPP2C4	EVM0003366.1	AtPP2C39	AT3G15260.1
AhPP2C5	EVM0005186.2	AtPP2C7	AT1G17550.1
AhPP2C5	EVM0005186.2	AtPP2C16	AT1G72770.1
AhPP2C5	EVM0005186.2	AtPP2C56	AT4G26080.1
AhPP2C5	EVM0005186.2	AtPP2C77	AT5G57050.1
AhPP2C7	EVM0021651.1	AtPP2C57	AT4G27800.1
AhPP2C9	EVM0014985.2	AtPP2C76	AT5G53140.1
AhPP2C10	EVM0007979.1	AtPP2C25	AT2G30020.1
AhPP2C10	EVM0007979.1	AtPP2C30	AT2G40180.1
AhPP2C11	EVM0001291.1	AtPP2C75	AT5G51760.1
AhPP2C12	EVM0001656.1	AtPP2C3	AT1G07430.1
AhPP2C12	EVM0001656.1	AtPP2C24	AT2G29380.1
AhPP2C12	EVM0001656.1	AtPP2C78	AT5G59220.1
AhPP2C14	EVM0023406.1	AtPP2C48	AT3G55050.1
AhPP2C14	EVM0023406.1	AtPP2C67	AT5G02760.1
AhPP2C16	EVM0023212.1	AtPP2C16	AT1G72770.1
AhPP2C16	EVM0023212.1	AtPP2C77	AT5G57050.1
AhPP2C18	EVM0012208.3	AtPP2C19	AT2G20050.1
AhPP2C19	EVM0007266.1	AtPP2C48	AT3G55050.1
AhPP2C19	EVM0007266.1	AtPP2C67	AT5G02760.1
AhPP2C20	EVM0004471.1	AtPP2C4	AT1G07630.1
AhPP2C20	EVM0004471.1	AtPP2C23	AT2G28890.1
AhPP2C20	EVM0004471.1	AtPP2C36	AT3G09400.1
AhPP2C20	EVM0004471.1	AtPP2C66	AT5G02400.1
AhPP2C22	EVM0002386.1	AtPP2C68	AT5G06750.1
AhPP2C23	EVM0006706.1	AtPP2C47	AT3G51470.1
AhPP2C24	EVM0003294.2	AtPP2C46	AT3G51370.1
AhPP2C24	EVM0003294.2	AtPP2C64	AT4G38520.1
AhPP2C24	EVM0003294.2	AtPP2C79	AT5G66080.1
AhPP2C25	EVM0002207.1	AtPP2C80	AT5G66720.1
AhPP2C27	EVM0023150.1	AtPP2C13	AT1G48040.1
AhPP2C27	EVM0023150.1	AtPP2C43	AT3G17250.1
AhPP2C28	EVM0011739.1	AtPP2C42	AT3G17090.1
AhPP2C29	EVM0020243.1	AtPP2C34	AT3G05640.1
AhPP2C29	EVM0020243.1	AtPP2C41	AT3G16800.1
AhPP2C29	EVM0020243.1	AtPP2C73	AT5G27930.1
AhPP2C30	EVM0015542.1	AtPP2C40	AT3G16560.1
AhPP2C31	EVM0019526.1	AtPP2C70	AT5G19280.2
AhPP2C32	EVM0014262.1	AtPP2C44	AT3G23360.1
AhPP2C33	EVM0010970.1	AtPP2C35	AT3G06270.1
AhPP2C34	EVM0020108.1	AtPP2C3	AT1G07430.1
AhPP2C34	EVM0020108.1	AtPP2C24	AT2G29380.1
AhPP2C34	EVM0020108.1	AtPP2C56	AT4G26080.1
AhPP2C35	EVM0008302.1	AtPP2C4	AT1G07630.1
AhPP2C35	EVM0008302.1	AtPP2C23	AT2G28890.1
AhPP2C35	EVM0008302.1	AtPP2C36	AT3G09400.1
AhPP2C35	EVM0008302.1	AtPP2C66	AT5G02400.1
AhPP2C36	EVM0004976.1	AtPP2C2	AT1G07160.1
AhPP2C36	EVM0004976.1	AtPP2C25	AT2G30020.1
AhPP2C36	EVM0004976.1	AtPP2C30	AT2G40180.1
AhPP2C37	EVM0005530.1	AtPP2C26	AT2G30170.1
AhPP2C40	EVM0013401.4	AtPP2C50	AT3G63320.1
AhPP2C42	EVM0010467.1	AtPP2C49	AT3G62260.2
AhPP2C43	EVM0007952.3	AtPP2C1	AT1G03590.1
AhPP2C43	EVM0007952.3	AtPP2C52	AT4G03415.1
AhPP2C44	EVM0013121.1	AtPP2C20	AT2G20630.2
AhPP2C44	EVM0013121.1	AtPP2C58	AT4G28400.1
AhPP2C47	EVM0010639.2	AtPP2C34	AT3G05640.1
AhPP2C47	EVM0010639.2	AtPP2C41	AT3G16800.1
AhPP2C47	EVM0010639.2	AtPP2C73	AT5G27930.1
AhPP2C48	EVM0018441.4	AtPP2C5	AT1G09160.1
AhPP2C49	EVM0015064.1	AtPP2C9	AT1G22280.3
AhPP2C50	EVM0021790.1	AtPP2C65	AT5G01700.2
AhPP2C52	EVM0015842.1	AtPP2C15	AT1G68410.1
AhPP2C53	EVM0000919.1	AtPP2C27	AT2G33700.1
AhPP2C55	EVM0022086.2	AtPP2C11	AT1G43900.1
AhPP2C57	EVM0018232.1	AtPP2C80	AT5G66720.1
AhPP2C58	EVM0013811.1	AtPP2C9	AT1G22280.3
AhPP2C58	EVM0013811.1	AtPP2C10	AT1G34750.1
AhPP2C58	EVM0013811.1	AtPP2C17	AT1G78200.1
AhPP2C60	EVM0002946.1	AtPP2C8	AT1G18030.1
AhPP2C62	EVM0015346.1	AtPP2C29	AT2G35350.1
AhPP2C63	EVM0003996.1	AtPP2C16	AT1G72770.1
AhPP2C63	EVM0003996.1	AtPP2C77	AT5G57050.1
AhPP2C64	EVM0014447.1	AtPP2C61	AT4G32950.1
AhPP2C64	EVM0014447.1	AtPP2C72	AT5G26010.1
AhPP2C66	EVM0014234.2	AtPP2C60	AT4G31860.1
AhPP2C67	EVM0020776.1	AtPP2C69	AT5G10740.1
AhPP2C67	EVM0020776.1	AtPP2C71	AT5G24940.1

## Sheet: A. venetum-Arabidopsis
Table S5 One-to-one orthologous relationships between Apocynum venetum and Arabidopsis thaliana
AvPP2C Gene Name	AvPP2C Gene ID	AtPP2C Gene Name	AtPP2C Gene ID
AvPP2C1	EVM0009356.1	AtPP2C64	AT4G38520.1
AvPP2C2	EVM0015950.1	AtPP2C63	AT4G33920.1
AvPP2C3	EVM0011633.2	AtPP2C31	AT2G40860.1
AvPP2C4	EVM0000214.1	AtPP2C39	AT3G15260.1
AvPP2C5	EVM0002561.1	AtPP2C7	AT1G17550.1
AvPP2C5	EVM0002561.1	AtPP2C16	AT1G72770.1
AvPP2C5	EVM0002561.1	AtPP2C56	AT4G26080.1
AvPP2C5	EVM0002561.1	AtPP2C77	AT5G57050.1
AvPP2C7	EVM0001549.1	AtPP2C57	AT4G27800.1
AvPP2C9	EVM0017719.1	AtPP2C76	AT5G53140.1
AvPP2C10	EVM0007862.1	AtPP2C25	AT2G30020.1
AvPP2C10	EVM0007862.1	AtPP2C30	AT2G40180.1
AvPP2C11	EVM0016490.1	AtPP2C75	AT5G51760.1
AvPP2C12	EVM0001608.1	AtPP2C3	AT1G07430.1
AvPP2C12	EVM0001608.1	AtPP2C24	AT2G29380.1
AvPP2C12	EVM0001608.1	AtPP2C78	AT5G59220.1
AvPP2C14	EVM0003753.1	AtPP2C48	AT3G55050.1
AvPP2C14	EVM0003753.1	AtPP2C67	AT5G02760.1
AvPP2C16	EVM0015979.1	AtPP2C16	AT1G72770.1
AvPP2C16	EVM0015979.1	AtPP2C77	AT5G57050.1
AvPP2C18	EVM0018450.1	AtPP2C19	AT2G20050.1
AvPP2C19	EVM0006413.1	AtPP2C48	AT3G55050.1
AvPP2C19	EVM0006413.1	AtPP2C67	AT5G02760.1
AvPP2C20	EVM0015105.1	AtPP2C4	AT1G07630.1
AvPP2C20	EVM0015105.1	AtPP2C23	AT2G28890.1
AvPP2C20	EVM0015105.1	AtPP2C36	AT3G09400.1
AvPP2C20	EVM0015105.1	AtPP2C66	AT5G02400.1
AvPP2C22	EVM0011338.1	AtPP2C68	AT5G06750.1
AvPP2C23	EVM0010070.1	AtPP2C47	AT3G51470.1
AvPP2C24	EVM0016171.2	AtPP2C46	AT3G51370.1
AvPP2C24	EVM0016171.2	AtPP2C64	AT4G38520.1
AvPP2C24	EVM0016171.2	AtPP2C79	AT5G66080.1
AvPP2C25	EVM0004334.1	AtPP2C80	AT5G66720.1
AvPP2C27	EVM0010553.1	AtPP2C13	AT1G48040.1
AvPP2C27	EVM0010553.1	AtPP2C43	AT3G17250.1
AvPP2C28	EVM0005042.1	AtPP2C42	AT3G17090.1
AvPP2C29	EVM0006529.1	AtPP2C34	AT3G05640.1
AvPP2C29	EVM0006529.1	AtPP2C41	AT3G16800.1
AvPP2C29	EVM0006529.1	AtPP2C73	AT5G27930.1
AvPP2C30	EVM0005353.2	AtPP2C40	AT3G16560.1
AvPP2C31	EVM0002285.1	AtPP2C70	AT5G19280.2
AvPP2C32	EVM0001220.1	AtPP2C44	AT3G23360.1
AvPP2C33	EVM0013406.1	AtPP2C35	AT3G06270.1
AvPP2C34	EVM0001894.1	AtPP2C3	AT1G07430.1
AvPP2C34	EVM0001894.1	AtPP2C24	AT2G29380.1
AvPP2C34	EVM0001894.1	AtPP2C56	AT4G26080.1
AvPP2C35	EVM0007108.1	AtPP2C4	AT1G07630.1
AvPP2C35	EVM0007108.1	AtPP2C23	AT2G28890.1
AvPP2C35	EVM0007108.1	AtPP2C36	AT3G09400.1
AvPP2C35	EVM0007108.1	AtPP2C66	AT5G02400.1
AvPP2C36	EVM0000143.1	AtPP2C2	AT1G07160.1
AvPP2C36	EVM0000143.1	AtPP2C25	AT2G30020.1
AvPP2C36	EVM0000143.1	AtPP2C30	AT2G40180.1
AvPP2C37	EVM0015165.1	AtPP2C26	AT2G30170.1
AvPP2C39	EVM0018047.1	AtPP2C50	AT3G63320.1
AvPP2C41	EVM0011412.1	AtPP2C49	AT3G62260.2
AvPP2C42	EVM0006833.2	AtPP2C1	AT1G03590.1
AvPP2C42	EVM0006833.2	AtPP2C52	AT4G03415.1
AvPP2C43	EVM0001346.1	AtPP2C20	AT2G20630.2
AvPP2C43	EVM0001346.1	AtPP2C58	AT4G28400.1
AvPP2C46	EVM0012258.3	AtPP2C34	AT3G05640.1
AvPP2C46	EVM0012258.3	AtPP2C41	AT3G16800.1
AvPP2C46	EVM0012258.3	AtPP2C73	AT5G27930.1
AvPP2C47	EVM0012574.1	AtPP2C5	AT1G09160.1
AvPP2C49	EVM0005052.1	AtPP2C9	AT1G22280.3
AvPP2C50	EVM0002654.1	AtPP2C65	AT5G01700.2
AvPP2C52	EVM0018151.1	AtPP2C15	AT1G68410.1
AvPP2C53	EVM0010540.1	AtPP2C27	AT2G33700.1
AvPP2C55	EVM0019523.1	AtPP2C11	AT1G43900.1
AvPP2C58	EVM0005745.1	AtPP2C80	AT5G66720.1
AvPP2C59	EVM0014498.1	AtPP2C9	AT1G22280.3
AvPP2C59	EVM0014498.1	AtPP2C10	AT1G34750.1
AvPP2C59	EVM0014498.1	AtPP2C17	AT1G78200.1
AvPP2C61	EVM0005468.1	AtPP2C8	AT1G18030.1
AvPP2C62	EVM0019636.1	AtPP2C54	AT4G11040.1
AvPP2C63	EVM0011452.1	AtPP2C29	AT2G35350.1
AvPP2C64	EVM0004308.1	AtPP2C16	AT1G72770.1
AvPP2C64	EVM0004308.1	AtPP2C77	AT5G57050.1
AvPP2C65	EVM0007440.1	AtPP2C61	AT4G32950.1
AvPP2C65	EVM0007440.1	AtPP2C72	AT5G26010.1
AvPP2C67	EVM0017599.2	AtPP2C60	AT4G31860.1
AvPP2C68	EVM0003478.4	AtPP2C59	AT4G31750.1
AvPP2C68	EVM0003478.4	AtPP2C69	AT5G10740.1
AvPP2C68	EVM0003478.4	AtPP2C71	AT5G24940.1
